# Supplementary material for: Tonsil biopsy to detect chronic wasting disease in white-tailed deer (Odocoileus virginianus) by immunohistochemistry
Source: PLoS One. 2023 Mar 30;18(3):e0282356. doi: 10.1371/journal.pone.0282356 (PMC10062608; doi:10.1371/journal.pone.0282356)
Supplement: S1 Table — (XLSX) [file pone.0282356.s001.xlsx]

## Sheet: Sheet1
	Animal	Infection stage	Post-mortem Whole Tonsil PrPCWD	Post-mortem Tonsil Biopsy PrPCWD	Ante-mortem Tonsil Biopsy PrPCWD	PRNP codon 96	Post-mortem Whole tonsil total follicles	Post-mortem Whole tonsil % positive	Age years	Sex	Region	Herd
	1	early	ND	ND	.	GG	.	.	5	F	Midwest	G
	2	early	ND	ND	INC	GG	.	.	2.97	M	South	A
	3	early	ND	ND	ND	GG	.	.	4.3	F	South	C
	4	early	ND	ND	.	GS	.	.	5	M	Midwest	D
	5	early	ND	ND	INC	GS	.	.	2.97	M	South	A
	6	early	ND	ND	ND	GS	.	.	7.3	M	South	C
	7	early	ND	ND	ND	GS	.	.	8.89	F	South	A
	8	early	POS	ND	.		113	4	4	F	South	A
	9	early	POS	ND	.		173	7	2	M	Midwest	B
	10	early	POS	ND	ND	GG	.	.	2.78	M	South	E
	11	early	POS	ND	.	GG	70	19	2	M	Midwest	B
	12	early	POS	ND	ND	GG	77	4	9.28	F	South	C
	13	early	POS	ND	.	GG	101	28	3	M	Midwest	G
	14	early	POS	ND	.	GG	134	16	2	M	Midwest	B
	15	early	POS	ND	.	GG	138	76	5	M	Midwest	B
	16	early	POS	ND	ND	GG	165	8	4.21	F	South	C
	17	early	POS	ND	ND	GS	90	13	2.97	M	South	A
	18	early	POS	ND	ND	GS	113	9	4.25	F	South	C
	19	early	POS	ND	.	GS	199	16	3.28	F	South	F
	20	early	POS	POS	ND	GG	.	.	2.77	M	South	E
	21	early	POS	POS	ND	GG	78	14	2.97	F	South	A
	22	early	POS	POS	.	GG	87	61	3.47	M	South	A
	23	early	POS	POS	POS	GG	96	27	2.97	M	South	A
	24	early	POS	POS	.	GG	97	88	2	M	Midwest	B
	25	early	POS	POS	.	GG	121	98	2	M	Midwest	B
	26	early	POS	POS	.	GG	125	100	2	M	Midwest	B
	27	early	POS	POS	.	GG	130	89	3.47	M	South	A
	28	early	POS	POS	.	GG	135	92	2	M	Midwest	B
	29	early	POS	POS	.	GG	141	22	0.89	M	South	A
	30	early	POS	POS	.	GG	144	100	3.47	F	South	A
	31	early	POS	POS	ND	GG	146	5	3.89	F	South	A
	32	early	POS	POS	.	GG	154	30	2	M	Midwest	B
	33	early	POS	POS	ND	GG	181	100	6.47	F	South	A
	34	early	POS	POS	ND	GG	184	96	1.89	F	South	A
	35	early	POS	POS	.	GG	195	100	8.47	F	South	A
	36	early	POS	POS	.	GG	198	43	2	M	Midwest	B
	37	early	POS	POS	.	GG	203	100	3	M	Midwest	B
	38	early	POS	POS	.	GG	243	100	4	M	Midwest	B
	39	early	POS	POS	.	GS	51	100	7	F	Midwest	D
	40	early	POS	POS	.	GS	58	5	7	M	Midwest	D
	41	early	POS	POS	ND	GS	156	100	5.97	F	South	A
	42	early	POS	POS	ND	SS	58	100	6.33	F	South	C
	43	late	ND	ND	.	GG	.	.	2	M	Midwest	B
	44	late	ND	ND	ND	GG	.	.	3.89	F	South	A
	45	late	ND	ND	ND	GS	.	.	4.47	F	South	A
	46	late	POS	POS	.		75	100	2	M	East	I
	47	late	POS	POS	.		125	100	5	M	South	A
	48	late	POS	POS	.		158	100	2	F	South	A
	49	late	POS	POS	POS	GG	.	.	2.78	M	South	E
	50	late	POS	POS	.	GG	43	91	7	M	Midwest	D
	51	late	POS	POS	POS	GG	51	100	2.97	M	South	A
	52	late	POS	POS	POS	GG	75	100	7.98	M	South	A
	53	late	POS	POS	.	GG	78	100	3	M	Midwest	B
	54	late	POS	POS	POS	GG	88	98	4.89	F	South	A
	55	late	POS	POS	ND	GG	91	100	4.25	F	South	C
	56	late	POS	POS	ND	GG	95	100	9.29	F	South	C
	57	late	POS	POS	.	GG	102	78	8	M	Midwest	D
	58	late	POS	POS	POS	GG	104	100	2.97	M	South	A
	59	late	POS	POS	POS	GG	110	100	8.04	F	South	A
	60	late	POS	POS	POS	GG	114	99	2.97	F	South	A
	61	late	POS	POS	.	GG	121	100	4.47	F	South	A
	62	late	POS	POS	POS	GG	123	100	1.89	F	South	A
	63	late	POS	POS	.	GG	133	100	3	M	Midwest	D
	64	late	POS	POS	ND	GG	135	100	2.97	M	South	A
	65	late	POS	POS	ND	GG	145	100	4.89	F	South	A
	66	late	POS	POS	POS	GG	151	98	2.97	M	South	A
	67	late	POS	POS	.	GG	164	100	3	M	Midwest	B
	68	late	POS	POS	POS	GG	164	100	2.97	M	South	A
	69	late	POS	POS	POS	GG	183	100	2.97	M	South	A
	70	late	POS	POS	.	GG	184	33	5	M	Midwest	B
	71	late	POS	POS	.	GG	198	96	2	M	Midwest	B
	72	late	POS	POS	POS	GG	212	100	3.97	M	South	F
	73	late	POS	POS	INC	GG	223	100	3.89	F	South	A
	74	late	POS	POS	.	GS	47	100	5.55	F	South	A
	75	late	POS	POS	POS	GS	70	100	3.89	F	South	A
	76	late	POS	POS	.	GS	90	100	6	M	Midwest	D
	77	late	POS	POS	.	GS	95	100	2	M	Midwest	H
	78	late	POS	POS	.	GS	127	100	0.5	M	Midwest	H
	79	late	POS	POS	ND	GS	132	100	4.28	M	South	C
